# Supplementary material for: Effects of nutrient injection on the Xinjiang oil field microbial community studied in a long core flooding simulation device
Source: Front Microbiol. 2023 Oct 12;14:1230274. doi: 10.3389/fmicb.2023.1230274 (PMC10602641; doi:10.3389/fmicb.2023.1230274)
Supplement: Supplementary file 1 [file Data_Sheet_1.ZIP]

Archive with 20 entries (18 files):
- Raw Data/Figure/Fig.4.tif
- Raw Data/Figure/Fig.9.tif
- Raw Data/Figure/Fig.8.tif
- Raw Data/Figure/Fig.7.tif
- Raw Data/Figure/Fig.6.tif
- Raw Data/Figure/Fig.5.tif
- Raw Data/Figure/
- Raw Data/Figure/Fig 2.tif
- Raw Data/Figure/Fig. 1.tif
- Raw Data/Figure/Fig.3.tif
- Raw Data/
- Raw Data/10 RDA.xlsx
- Raw Data/16S high-throughput sequencing analysis code.txt
- Raw Data/2 RDA.xlsx
- Raw Data/5 RDA.xlsx
- Raw Data/Bacteria 16S Raw Data.xlsx
- Raw Data/Metagenomic data.xlsx
- Raw Data/Nutrient consumption.xlsx
- Raw Data/Oil recovery.xlsx
- Raw Data/shannon index.xlsx
