# Supplementary material for: Effects of nutrient injection on the Xinjiang oil field microbial community studied in a long core flooding simulation device
Source: Front Microbiol. 2023 Oct 12;14:1230274. doi: 10.3389/fmicb.2023.1230274 (PMC10602641; doi:10.3389/fmicb.2023.1230274)
Supplement: Supplementary file 1 [file Data_Sheet_1.ZIP › Raw Data/10 RDA.xlsx]

## Sheet: Sheet4
	asv2821	asv8197	asv3390	asv3486	asv373	asv4249	asv2506	asv9108	asv4564	asv7501	Others
A10-1	55	2012	146	264	749	2734	37	113	99	17	32774
A10-2	0	3474	42	361	448	2431	33	33	25	11	32142
A10-3	0	9957	46	525	562	6179	52	38	99	8	21534
A10-4	0	18530	190	190	3437	1620	83	140	62	23	14725
A10-5	0	17471	286	881	3996	1522	210	166	117	23	14328
A10-6	18	20349	323	643	3400	888	53	64	119	66	13077
A10-7	1711	10231	1011	3356	2647	2231	170	2014	467	65	15097
A10-8	1519	7110	1080	4909	2475	3289	164	2264	471	61	15658
A10-9	859	4448	544	12037	2362	2318	118	1638	281	22	14373
A10-10	1883	3307	1065	10354	2741	2608	182	1540	668	79	14573
A10-11	2654	3224	1461	11302	2385	1262	236	1691	627	32	14126
A10-12	3130	3687	2048	8657	2775	1629	195	1791	660	170	14258
A10-13	5477	3460	1948	7162	2219	1800	248	1658	1308	162	13558
A10-14	5503	2208	1788	3647	1843	1841	397	2013	2999	85	16676
A10-15	5860	2138	1805	3245	1625	2007	531	1630	2851	968	16340
A10-16	6238	1776	2666	3485	2153	2525	431	1378	1877	576	15895
A10-17	8778	1533	3453	2370	1473	2345	528	828	1899	1355	14438
A10-18	10230	1223	3634	1595	1721	2726	600	889	1789	1570	13023
A10-19	7446	838	2775	751	965	1854	803	658	1149	3540	18221
A10-20	13255	739	3951	740	2064	2025	1292	790	1055	609	12480
A10-21	10627	395	1787	500	1501	1056	860	1140	993	4031	16110
A10-22	6064	396	5942	427	2120	540	3225	290	475	1613	17908
A10-23	7631	370	6681	549	1480	631	4586	290	304	1622	14856
A10-24	10051	270	7712	614	993	620	3336	784	346	1333	12941
A10-25	12855	225	6343	484	888	568	2851	909	386	856	12635
A10-26	7924	332	9831	710	992	421	3326	1005	339	658	13462
A10-27	7100	314	9853	728	1067	404	2547	1304	375	913	14395
A10-28	7381	193	7698	731	1495	545	2651	1121	435	891	15859

## Sheet: Sheet3
	total sugar(g/l)	Total nitrogen (g/l)	Total phosphorus(g/l)
A10-1	0	80	0
A10-2	0	160	0
A10-3	2.17188	150	0
A10-4	226.078	300	0
A10-5	1018.59	700	1190
A10-6	710.781	800	1270
A10-7	367.031	500	1425
A10-8	467.031	550	1530
A10-9	310.781	750	1530				Analysis 'Constrained'
A10-10	218.594	700	1530				Method: RDA
A10-11							Total variation is 367.05076, explanatory variables account for 81.2%
A10-12							(adjusted explained variation is 74.9%)
A10-13
A10-14							Summary Table:
A10-15	188.906	1050	1460				Statistic	Axis 1	Axis 2	Axis 3	Axis 4
A10-16							Eigenvalues	0.729	0.0485	0.0343	0.1079
A10-17							Explained variation (cumulative)	72.9	77.74	81.18	91.96
A10-18							Pseudo-canonical correlation	0.9537	0.7391	0.7863	0
A10-19							Explained fitted variation (cumulative)	89.8	95.77	100
A10-20	273.281	1000	1450
A10-21
A10-22
A10-23
A10-24
A10-25	288.906	900	1570				Analysis 'Constrained'
A10-26							Simple Term Effects:
A10-27							Name	Explains %	pseudo-F	P
A10-28							Total phosphorus(g/l)	55	13.4	0.002
							Total nitrogen (g/l)	47	9.8	0.004
							total sugar(g/l)	3.4	0.4	0.65
							Analysis 'Constrained'
							Conditional Term Effects:
							Name	Explains %	pseudo-F	P
							Total phosphorus(g/l)	55	13.4	0.002
							total sugar(g/l)	20.8	8.6	0.002
							Total nitrogen (g/l)	5.5	2.6	0.084
