# Supplementary material for: Effects of nutrient injection on the Xinjiang oil field microbial community studied in a long core flooding simulation device
Source: Front Microbiol. 2023 Oct 12;14:1230274. doi: 10.3389/fmicb.2023.1230274 (PMC10602641; doi:10.3389/fmicb.2023.1230274)
Supplement: Supplementary file 1 [file Data_Sheet_1.ZIP › Raw Data/16S high-throughput sequencing analysis code.txt]

conda activate qiime2-2022.8


export LC_ALL=zh_CN.UTF-8
export LANG=zh_CN.UTF-8
（pe-33-manifest.txt）


sample-id,absolute-filepath,direction
DSR7,$PWD/DSR7_clean_R1.fastq.gz,forward
DSR7,$PWD/DSR7_clean_R2.fastq.gz,reverse
SZW8,$PWD/SZW8_clean_R1.fastq.gz,forward
SZW8,$PWD/SZW8_clean_R2.fastq.gz,reverse


#
qiime tools import \
  --type 'SampleData[PairedEndSequencesWithQuality]' \
  --input-path pe-33-manifest.txt \
  --output-path paired-end-demux.qza \
  --input-format PairedEndFastqManifestPhred33

#
qiime demux summarize \
  --i-data paired-end-demux.qza \
  --o-visualization paired-end-demux.qzv

#
qiime dada2 denoise-paired \
  --i-demultiplexed-seqs paired-end-demux.qza \
  --o-table table.qza \
  --o-representative-sequences rep-seqs.qza \
  --p-trim-left-f 0 \
  --p-trim-left-r 0 \
  --p-trunc-len-f 210 \
  --p-trunc-len-r 210 \
  --output-dir dada2_unspecified_re \
  --p-n-threads 0


#
qiime feature-classifier classify-sklearn\
  --i-classifier "/home/yy/02_database/silva-138-99-nb-classifier.qza"\
  --i-reads rep-seqs.qza\
  --o-classification taxonomy.qza\
  --p-n-jobs 30


#

qiime feature-table filter-features \
  --i-table table.qza \
  --p-min-frequency 2 \
  --o-filtered-table filter-features-table.qza

qiime feature-table summarize \
  --i-table filter-features-table.qza \
  --o-visualization filter-features-table.qzv \
  --m-sample-metadata-file meta.tsv
   


#
qiime taxa filter-table \
  --i-table filter-features-table.qza \
  --i-taxonomy taxonomy.qza \
  --p-include 'd__Bacteria' \
  --o-filtered-table filter-features-table-Bacteria.qza

qiime feature-table summarize \
 --i-table filter-features-table-Bacteria.qza \
 --o-visualization filter-features-table-Bacteria.qzv

#
qiime taxa barplot \
  --i-table filter-features-table-Bacteria.qza \
  --i-taxonomy taxonomy.qza \
  --m-metadata-file meta.tsv \
  --o-visualization filter-features-table-Bacteria-plots.qzv


#
qiime feature-table rarefy \
  --i-table filter-features-table-Bacteria.qza \
  --p-sampling-depth 41051 \
  --o-rarefied-table rarefy41051-filter-features-table-Bacteria.qza

qiime feature-table summarize \
  --i-table rarefy41051-filter-features-table-Bacteria.qza \
  --o-visualization rarefy41051-filter-features-table-Bacteria.qzv \
  --m-sample-metadata-file meta.tsv
  
qiime taxa barplot \
  --i-table rarefy41051-filter-features-table-Bacteria.qza \
  --i-taxonomy taxonomy.qza \
  --m-metadata-file meta.tsv \
  --o-visualization rarefy41051-filter-features-table-Bacteria-plots.qzv


#
qiime taxa filter-seqs \
  --i-sequences rep-seqs.qza \
  --i-taxonomy taxonomy.qza \
  --p-include 'd__Bacteria' \
  --o-filtered-sequences rep-seqs-Bacteria.qza

#make tree
qiime alignment mafft \
  --i-sequences rep-seqs-Bacteria.qza \
  --o-alignment aligned-rep-seqs-Bacteria.qza \
  --p-n-threads 30

qiime alignment mask \
  --i-alignment aligned-rep-seqs-Bacteria.qza \
  --o-masked-alignment masked-aligned-rep-seqs-Bacteria.qza

qiime phylogeny fasttree \
  --i-alignment masked-aligned-rep-seqs-Bacteria.qza \
  --o-tree unrooted-tree-Bacteria.qza \
  --p-n-threads 30

qiime phylogeny midpoint-root \
  --i-tree unrooted-tree-Bacteria.qza \
  --o-rooted-tree rooted-tree-Bacteria.qza


###alpha rarefaction
qiime diversity alpha-rarefaction \
  --i-table rarefy41051-filter-features-table-Bacteria.qza \
  --p-max-depth 41051 \
  --p-steps 100 \
  --m-metadata-file meta.tsv \
  --o-visualization Bacteria-alpha-rarefaction.qzv
7
qiime diversity core-metrics-phylogenetic \
  --i-phylogeny rooted-tree-Bacteria.qza \
  --i-table rarefy41051-filter-features-table-Bacteria.qza \
  --p-sampling-depth 41051 \
  --m-metadata-file meta.tsv \
  --output-dir new-core-metrics-results \
  --p-n-jobs-or-threads 30
  

qiime diversity alpha-group-significance \
  --i-alpha-diversity new-core-metrics-results/shannon_vector.qza \
  --m-metadata-file meta.tsv \
  --o-visualization new-core-metrics-results/shannon-group-significance.qzv

#
qiime diversity beta-group-significance \
  --i-distance-matrix new-core-metrics-results/bray_curtis_distance_matrix.qza \
  --m-metadata-file meta.tsv \
  --m-metadata-column Oil_field \
  --o-visualization new-core-metrics-results/bray_curtis_distance_matrix-Oil_field-significance.qzv \
  --p-pairwise

#
qiime diversity beta-group-significance
  --i-distance-matrix new-core-metrics-results/weighted_unifrac_distance_matrix.qza
  --m-metadata-file meta.tsv
  --m-metadata-column Site
  --o-visualization new-core-metrics-results/weighted-unifrac-Site-significance.qzv
  --p-pairwise

#
qiime diversity beta-group-significance \
  --i-distance-matrix new-core-metrics-results/bray_curtis_distance_matrix.qza \
  --m-metadata-file meta.tsv \
  --m-metadata-column sample_day \
  --o-visualization new-core-metrics-results/bray_curtis_distance_matrix-sample_day-significance.qzv \
  --p-pairwise
