# Supplementary material for: Effects of nutrient injection on the Xinjiang oil field microbial community studied in a long core flooding simulation device
Source: Front Microbiol. 2023 Oct 12;14:1230274. doi: 10.3389/fmicb.2023.1230274 (PMC10602641; doi:10.3389/fmicb.2023.1230274)
Supplement: Supplementary file 1 [file Data_Sheet_1.ZIP › Raw Data/2 RDA.xlsx]

## Sheet: Sheet1
phylum	Proteobacteria	Firmicutes	Bacteroidetes	Actinobacteria	Spirochaetes	Epsilonbacteraeota	Tenericutes	Atribacteria	Patescibacteria	Chloroflexi	others
2-1	40.2864	17.7841	23.4534	1.14419	1.14778	1.20415	0.153518	2.83648	1.58555	1.22095	9.18348
2-2	38.353	56.0749	2.6816	0.811815	0.380422	0.339396	0.0882678	0.459987	0.0447555	0.172806	0.593011
2-3	31.6757	58.7795	7.40043	0.952901	0.297512	0.0862354	0.0718628	0.271641	0.0402432	0.0776119	0.346379
2-4	48.5729	42.7482	5.3541	1.68687	0.388668	0.58829	0.13881	0.136166	0.011898	0.095184	0.278942
2-5	24.7399	61.2267	10.8484	2.58016	0.166783	0.046052	0.207856	0.0572538	0	0.00995718	0.116997
2-6	12.1833	71.7017	12.4769	2.61684	0.100262	0.413939	0.114585	0.171878	0.0644542	0.0572926	0.0988298
2-7	15.4921	70.8096	10.9738	1.98822	0.209286	0.139524	0.130804	0.0274065	0	0.0261607	0.203057
2-8	22.3631	58.6756	15.4708	3.25663	0.0689042	0.0126929	0.134182	0	0	0	0.0181327
2-9	34.1844	45.2343	14.7196	5.56939	0.127427	0.0128596	0.126258	0.0128596	0	0.00350717	0.00935246
2-10	32.4888	47.2408	14.2813	5.75035	0.115376	0.0219215	0.096916	0	0	0	0.00461505
2-15	51.1018	32.0184	9.28375	7.46432	0.046652	0.0109769	0.0425357	0.00411636	0	0.00274424	0.0246981
2-21	54.6364	31.0556	6.57735	7.62644	0.0600382	0.00631981	0.0126396	0.00789977	0	0	0.0173795
2-25	65.8006	23.2497	6.35485	4.20412	0.314971	0.0202771	0	0.00540723	0.00811085	0.00675904	0.035147
2-32	54.7405	27.2524	13.243	4.15887	0.476179	0.113714	0	0	0	0	0.0153988
2-34	55.7512	23.2791	16.1007	4.01503	0.739548	0.0465199	0.0178923	0.0143138	0.0059641	0.0059641	0.0238564
2-36	56.2966	26.1584	14.7604	2.03741	0.569417	0.0564612	0.0192208	0.00480521	0	0.0144156	0.0828899
2-38	54.6211	28.3672	15.0471	1.33328	0.43173	0.0399078	0.0489778	0.00906997	0.00725597	0.0163259	0.0780017

## Sheet: Sheet2
	total sugar(g/l)	Total nitrogen (g/l)	Total phosphorus(g/l)
2-1	0	10	0
2-2	731.094	1160	1530
2-3	735.781	950	1595
2-4	500.297	970	1545
2-5	706.094	1100	1600
2-6	931.094	800	1565
2-7	468.594	650	1520
2-8	474.844	500	1715
2-9	265.469	700	1715
2-10	287.344	750	1715
2-15	396.719	1300	1650
2-21	509.219	1200	1625
2-25	499.844	1000	1565
2-32	96.0156	220	336
2-34	105.391	190	303
2-36	63.9844	230	332
2-38	59.2969	240	332
