# Supplementary material for: Effects of nutrient injection on the Xinjiang oil field microbial community studied in a long core flooding simulation device
Source: Front Microbiol. 2023 Oct 12;14:1230274. doi: 10.3389/fmicb.2023.1230274 (PMC10602641; doi:10.3389/fmicb.2023.1230274)
Supplement: Supplementary file 1 [file Data_Sheet_1.ZIP › Raw Data/5 RDA.xlsx]

## Sheet: Sheet1
	asv2821	asv3390	asv8197	asv3486	asv4249	asv373	asv7501	asv2506	asv9108	asv292	Others
A5-1	0	28	1842	61	4004	1443	20	122	87	3	31390
A5-2	0	82	2559	234	2806	660	17	198	72	6	32366
A5-3	0	58	11109	979	4237	678	29	54	12	14	21830
A5-4	0	423	14564	1271	5557	1244	61	134	397	26	15323
A5-5	62	578	15950	1306	3290	1459	44	119	1051	44	15097
A5-6	19	192	5811	9527	2537	2556	9	88	933	247	17081
A5-7	19	255	4627	10309	3186	2956	40	41	571	595	16401
A5-8	1252	1331	3949	10790	1742	2758	42	145	845	818	15328
A5-9	3471	1172	2901	8771	1576	3140	75	177	1758	520	15439
A5-10	5655	1433	2842	7942	1106	3017	15	159	1704	653	14474
A5-11	7770	2268	3240	3535	1351	2763	52	347	2427	389	14858
A5-12	7016	2708	2916	3551	1844	1756	42	299	2931	436	15501
A5-13	8291	2552	2463	3776	2692	1508	109	280	2034	482	14813
A5-14	7490	2350	2370	3587	2127	1748	238	306	1746	503	16535
A5-15	12306	2792	1104	1516	4663	1497	89	183	1715	1035	12100
A5-16	8674	4605	1089	1201	3952	2292	1035	315	1439	852	13546
A5-17	9695	4049	836	853	3516	2319	1224	501	1226	946	13835
A5-18	9665	3919	932	776	3417	2163	2525	866	1079	889	12769
A5-19	9754	4629	1002	788	2724	2432	1488	902	929	730	13622
A5-20	10537	4736	668	763	1591	2500	528	1739	705	956	14277
A5-21	5242	4983	432	360	753	2523	1118	2093	423	671	20402
A5-22	6818	4135	334	309	871	2023	2131	2105	608	836	18830
A5-23	11898	4612	238	298	524	1406	4605	2713	767	820	11119
A5-24	11101	6537	143	515	634	1413	3327	2409	541	915	11465
A5-25	13356	8578	158	751	474	1084	378	1981	359	1729	10152
A5-26	8429	4619	91	427	477	1426	5546	1517	970	996	14502
A5-27	8134	6228	207	578	678	1225	2921	2894	611	1145	14379
A5-28	10215	4038	111	372	633	1738	2544	3915	1451	1151	12832
A5-29	9382	5098	143	489	682	1491	1644	2633	817	1703	14918
A5-30	10620	5813	147	453	583	2289	752	2688	1065	1631	12959

## Sheet: Sheet4
	total sugar(g/l)	Total nitrogen (g/l)	Total phosphorus(g/l)
A5-1	0	30	0
A5-2	7.32812	170	0
A5-3	345.141	950	1530
A5-4	324.203	800	1400
A5-5	317.031	600	1455
A5-6	451.406	800	1540
A5-7	437.344	800	1505
A5-8	299.844	400	1475
A5-9	287.344	850	1475
A5-10	302.969	750	1475
A5-11
A5-12
A5-13
A5-14
A5-15	334.219	750	1660
A5-16
A5-17
A5-18
A5-19
A5-20	337.344	1050	1275
A5-21
A5-22
A5-23
A5-24
A5-25	299.844	850	1470
A5-26
A5-27
A5-28
A5-29
A5-30
