# Supplementary material for: Effects of nutrient injection on the Xinjiang oil field microbial community studied in a long core flooding simulation device
Source: Front Microbiol. 2023 Oct 12;14:1230274. doi: 10.3389/fmicb.2023.1230274 (PMC10602641; doi:10.3389/fmicb.2023.1230274)
Supplement: Supplementary file 1 [file Data_Sheet_1.ZIP › Raw Data/Metagenomic data.xlsx]

## Sheet: 2-21
bin	completeness	contamination	GC	lineage	N50	size	binner
bin.1	98.77	0	0.693	d__Bacteria;p__Actinobacteriota;c__Actinomycetia;o__Propionibacteriales;f__Propionibacteriaceae;g__Tessaracoccus;s__	62520	3453809	binsA
bin.2	92.82	1.232	0.675	d__Bacteria;p__Proteobacteria;c__Alphaproteobacteria;o__Rhodobacterales;f__Rhodobacteraceae;g__Paracoccus;s__Paracoccus versutus	19680	4937361	binsAC
bin.3	99.51	0	0.657	d__Bacteria;p__Actinobacteriota;c__Actinomycetia;o__Actinomycetales;f__Actinomycetaceae;g__Flaviflexus;s__Flaviflexus salsibiostraticola	59007	2449677	binsA
bin.4	87.76	2.438	0.628	d__Bacteria;p__Proteobacteria;c__Gammaproteobacteria;o__Pseudomonadales;f__Pseudomonadaceae;g__Pseudomonas_D;s__	7410	3405579	binsA
bin.5	99.52	2.397	0.645	d__Bacteria;p__Proteobacteria;c__Gammaproteobacteria;o__Burkholderiales;f__Burkholderiaceae;g__Castellaniella;s__	141763	2738547	binsABC
bin.6	98.27	6.583	0.42	d__Bacteria;p__Firmicutes;c__Bacilli;o__Lactobacillales;f__Enterococcaceae;g__Enterococcus_D;s__Enterococcus_D sp002850555	198078	4034548	binsA
bin.7	98.1	0.106	0.676	d__Bacteria;p__Proteobacteria;c__Gammaproteobacteria;o__Burkholderiales;f__Burkholderiaceae;g__Castellaniella;s__	349295	3496945	binsAB
bin.8	97.25	2.202	0.556	d__Bacteria;p__Proteobacteria;c__Gammaproteobacteria;o__Burkholderiales;f__Burkholderiaceae;g__Pusillimonas_A;s__	10453	2622306	binsA
bin.9	95.35	0	0.442	d__Bacteria;p__Bacteroidota;c__Bacteroidia;o__Bacteroidales;f__Dysgonomonadaceae;g__Proteiniphilum;s__Proteiniphilum saccharofermentans	25172	3156165	binsBC
bin.10	89.85	0	0.416	d__Bacteria;p__Bacteroidota;c__Bacteroidia;o__Bacteroidales;f__F082;g__UBA5536;s__	21600	2935324	binsBC
bin.11	98.27	7.21	0.448	d__Bacteria;p__Proteobacteria;c__Gammaproteobacteria;o__Enterobacterales;f__Vibrionaceae;g__Vibrio;s__Vibrio natriegens	14354	4884037	binsABC
bin.12	99.42	1.765	0.526	d__Bacteria;p__Proteobacteria;c__Gammaproteobacteria;o__Pseudomonadales;f__Halomonadaceae;g__Halomonas;s__Halomonas campaniensis	32452	3950363	binsBC
bin.13	95.8	1.689	0.495	d__Bacteria;p__Proteobacteria;c__Gammaproteobacteria;o__Enterobacterales;f__Alteromonadaceae;g__Aliidiomarina;s__Aliidiomarina haloalkalitolerans	13263	2386031	binsAB
bin.14	77.44	2.424	0.626	d__Bacteria;p__Proteobacteria;c__Alphaproteobacteria;o__Rhizobiales;f__Devosiaceae;g__Devosia;s__	3193	2870544	binsA
bin.15	98.54	1.105	0.638	d__Bacteria;p__Actinobacteriota;c__Actinomycetia;o__Actinomycetales;f__Actinomycetaceae;g__Actinomyces_I;s__	38256	2318121	binsA
bin.16	96.58	5.292	0.382	d__Bacteria;p__Firmicutes;c__Bacilli;o__Bacillales;f__Bacillaceae_A;g__Bacillus_BC;s__	24467	4859011	binsBC
bin.17	99.8	1.088	0.518	d__Bacteria;p__Proteobacteria;c__Gammaproteobacteria;o__Enterobacterales;f__Enterobacteriaceae;g__Citrobacter;s__Citrobacter freundii	253564	5080692	binsAB
bin.18	99.66	0.28	0.478	d__Bacteria;p__Proteobacteria;c__Gammaproteobacteria;o__Enterobacterales;f__Alteromonadaceae;g__Idiomarina;s__Idiomarina maritima_A	124327	2690765	binsAB
bin.19	68.91	4.505	0.512	d__Bacteria;p__Bacteroidota;c__Bacteroidia;o__Bacteroidales;f__Marinilabiliaceae;g__Geofilum;s__	2452	2288192	binsAB

## Sheet: 10-20
bin	completeness	contamination	GC	lineage	N50	size	binner
bin.1	87.55	2.835	0.66	d__Bacteria;p__Proteobacteria;c__Gammaproteobacteria;o__Burkholderiales;f__Rhodocyclaceae;g__Thauera;s__	4141	2971633	binsA
bin.2	99.87	2.278	0.447	d__Bacteria;p__Proteobacteria;c__Gammaproteobacteria;o__Enterobacterales;f__Vibrionaceae;g__Vibrio;s__Vibrio natriegens	80641	5530384	binsAB
bin.3	63.16	1.686	0.576	d__Bacteria;p__Proteobacteria;c__Gammaproteobacteria;o__Pseudomonadales;f__Oleiphilaceae;g__Marinobacter;s__Marinobacter shengliensis	1793	2453246	binsA
bin.4	98.67	0.606	0.681	d__Bacteria;p__Proteobacteria;c__Alphaproteobacteria;o__Rhodobacterales;f__Rhodobacteraceae;g__Paracoccus;s__Paracoccus versutus	25369	4504694	binsA
bin.5	99.05	1.105	0.638	d__Bacteria;p__Actinobacteriota;c__Actinomycetia;o__Actinomycetales;f__Actinomycetaceae;g__Actinomyces_I;s__	167852	2321359	binsA
bin.6	52.33	1.878	0.746	d__Bacteria;p__Actinobacteriota;c__Actinomycetia;o__Actinomycetales;f__Cellulomonadaceae;g__Actinotalea;s__	1710	1598637	binsA
bin.7	50.34	0	0.651	d__Bacteria;p__Proteobacteria;c__Alphaproteobacteria;o__Rhizobiales;f__Rhizobiaceae;g__Mesorhizobium;s__	11140	3698407	binsAB
bin.8	97.89	1.086	0.519	d__Bacteria;p__Proteobacteria;c__Gammaproteobacteria;o__Enterobacterales;f__Enterobacteriaceae;g__Citrobacter;s__Citrobacter freundii	14859	4904256	binsC
bin.9	71.99	0.934	0.433	d__Bacteria;p__Firmicutes;c__Bacilli;o__Lactobacillales;f__Enterococcaceae;g__Enterococcus_D;s__Enterococcus_D sp002850555	3047	2691023	binsA
bin.10	84.41	1.497	0.671	d__Bacteria;p__Proteobacteria;c__Gammaproteobacteria;o__Burkholderiales;f__Burkholderiaceae;g__Diaphorobacter;s__Diaphorobacter nitroreducens	6035	3076025	binsA
bin.11	71.86	0.331	0.527	d__Bacteria;p__Firmicutes;c__Bacilli;o__Exiguobacterales;f__Exiguobacteraceae;g__Exiguobacterium;s__Exiguobacterium mexicanum	3304	2064128	binsA
bin.12	99.51	0	0.654	d__Bacteria;p__Actinobacteriota;c__Actinomycetia;o__Actinomycetales;f__Actinomycetaceae;g__Flaviflexus;s__Flaviflexus salsibiostraticola	79583	2527883	binsA
bin.13	99.52	0.501	0.642	d__Bacteria;p__Proteobacteria;c__Gammaproteobacteria;o__Burkholderiales;f__Burkholderiaceae;g__Castellaniella;s__	139908	2721642	binsA
bin.14	90.13	0.991	0.693	d__Bacteria;p__Actinobacteriota;c__Actinomycetia;o__Propionibacteriales;f__Propionibacteriaceae;g__Tessaracoccus;s__	9223	3260307	binsAC
bin.15	85.37	1.789	0.648	d__Bacteria;p__Proteobacteria;c__Gammaproteobacteria;o__Pseudomonadales;f__Pseudomonadaceae;g__Pseudomonas_A;s__Pseudomonas_A sp000765155	8526	3475995	binsAB
bin.16	94.26	0	0.442	d__Bacteria;p__Bacteroidota;c__Bacteroidia;o__Bacteroidales;f__Dysgonomonadaceae;g__Proteiniphilum;s__Proteiniphilum saccharofermentans	16244	2833110	binsBC
bin.17	85.42	1.336	0.627	d__Bacteria;p__Proteobacteria;c__Gammaproteobacteria;o__Pseudomonadales;f__Pseudomonadaceae;g__Pseudomonas_D;s__	7218	3314036	binsAB
bin.18	55.19	5.512	0.456	d__Bacteria;p__Firmicutes_A;c__Clostridia;o__Clostridiales;f__Clostridiaceae;g__Proteiniclasticum;s__	1457	1834256	binsA
bin.19	97.78	1.464	0.673	d__Bacteria;p__Proteobacteria;c__Gammaproteobacteria;o__Burkholderiales;f__Burkholderiaceae;g__Paracandidimonas;s__	69732	4371981	binsA
bin.20	91.39	0.537	0.415	d__Bacteria;p__Bacteroidota;c__Bacteroidia;o__Bacteroidales;f__F082;g__UBA5536;s__	27870	3083543	binsBC

## Sheet: 5-20
bin	completeness	contamination	GC	lineage	N50	size	binner
bin.1	99.52	0.501	0.643	d__Bacteria;p__Proteobacteria;c__Gammaproteobacteria;o__Burkholderiales;f__Burkholderiaceae;g__Castellaniella;s__	126005	2700583	binsA
bin.2	89.32	0.973	0.63	d__Bacteria;p__Proteobacteria;c__Gammaproteobacteria;o__Pseudomonadales;f__Pseudomonadaceae;g__Pseudomonas_D;s__	9944	3150722	binsAC
bin.4	83.59	1.962	0.43	d__Bacteria;p__Firmicutes;c__Bacilli;o__Lactobacillales;f__Enterococcaceae;g__Enterococcus_D;s__Enterococcus_D sp002850555	6359	2937406	binsABC
bin.5	75.57	3.311	0.528	d__Bacteria;p__Firmicutes;c__Bacilli;o__Exiguobacterales;f__Exiguobacteraceae;g__Exiguobacterium;s__Exiguobacterium mexicanum	3103	2137088	binsA
bin.6	72.53	0.102	0.651	d__Bacteria;p__Proteobacteria;c__Gammaproteobacteria;o__Pseudomonadales;f__Pseudomonadaceae;g__Pseudomonas_A;s__Pseudomonas_A sp000765155	6476	2818445	binsAC
bin.7	99.09	0.454	0.679	d__Bacteria;p__Proteobacteria;c__Alphaproteobacteria;o__Rhodobacterales;f__Rhodobacteraceae;g__Paracoccus;s__Paracoccus versutus	31849	4732877	binsA
bin.8	98.82	1.26	0.707	d__Bacteria;p__Actinobacteriota;c__Actinomycetia;o__Mycobacteriales;f__Mycobacteriaceae;g__Dietzia;s__	76175	3724833	binsABC
bin.9	97.29	0.916	0.693	d__Bacteria;p__Actinobacteriota;c__Actinomycetia;o__Propionibacteriales;f__Propionibacteriaceae;g__Tessaracoccus;s__	22106	3408838	binsA
bin.10	99.51	0	0.658	d__Bacteria;p__Actinobacteriota;c__Actinomycetia;o__Actinomycetales;f__Actinomycetaceae;g__Flaviflexus;s__Flaviflexus salsibiostraticola	68314	2397965	binsA
bin.11	99.05	1.105	0.639	d__Bacteria;p__Actinobacteriota;c__Actinomycetia;o__Actinomycetales;f__Actinomycetaceae;g__Actinomyces_I;s__	135642	2317377	binsAB
bin.12	99.8	1.088	0.518	d__Bacteria;p__Proteobacteria;c__Gammaproteobacteria;o__Enterobacterales;f__Enterobacteriaceae;g__Citrobacter;s__Citrobacter freundii	265961	5058395	binsAB
bin.13	76.08	1.986	0.672	d__Bacteria;p__Proteobacteria;c__Gammaproteobacteria;o__Burkholderiales;f__Burkholderiaceae;g__Diaphorobacter;s__Diaphorobacter nitroreducens	2592	2795615	binsA
bin.14	99.02	0	0.657	d__Bacteria;p__Proteobacteria;c__Gammaproteobacteria;o__Burkholderiales;f__Rhodocyclaceae;g__Thauera;s__	104175	3616700	binsAC
bin.15	94.61	1.077	0.576	d__Bacteria;p__Proteobacteria;c__Gammaproteobacteria;o__Pseudomonadales;f__Oleiphilaceae;g__Marinobacter;s__Marinobacter shengliensis	21762	3715740	binsABC
bin.16	82.71	0.608	0.679	d__Bacteria;p__Proteobacteria;c__Gammaproteobacteria;o__Burkholderiales;f__Burkholderiaceae;g__Castellaniella;s__	17205	3191030	binsC
bin.17	98.8	1.769	0.671	d__Bacteria;p__Proteobacteria;c__Gammaproteobacteria;o__Burkholderiales;f__Burkholderiaceae;g__Paracandidimonas;s__	44284	4571625	binsC
bin.18	95.9	0.819	0.441	d__Bacteria;p__Bacteroidota;c__Bacteroidia;o__Bacteroidales;f__Dysgonomonadaceae;g__Proteiniphilum;s__Proteiniphilum saccharofermentans	20221	3347474	binsAB
bin.19	100	2.142	0.446	d__Bacteria;p__Proteobacteria;c__Gammaproteobacteria;o__Enterobacterales;f__Vibrionaceae;g__Vibrio;s__Vibrio natriegens	384004	5462346	binsAB
bin.20	86.82	0	0.416	d__Bacteria;p__Bacteroidota;c__Bacteroidia;o__Bacteroidales;f__F082;g__UBA5536;s__	25666	2916632	binsABC
bin.21	71.29	4.345	0.714	d__Bacteria;p__Actinobacteriota;c__Actinomycetia;o__Mycobacteriales;f__Mycobacteriaceae;g__Dietzia;s__Dietzia cinnamea_A	4643	3018401	binsC
