# Supplementary material for: Effects of nutrient injection on the Xinjiang oil field microbial community studied in a long core flooding simulation device
Source: Front Microbiol. 2023 Oct 12;14:1230274. doi: 10.3389/fmicb.2023.1230274 (PMC10602641; doi:10.3389/fmicb.2023.1230274)
Supplement: Supplementary file 1 [file Data_Sheet_1.ZIP › Raw Data/Nutrient consumption.xlsx]

## Sheet: Sheet1
Total phosphorus μg/mL
1590	1	2	3	4	5	6	7	8	9	10	15	20	25	32	34	36	38
2	0	1530	1595	1545	1600	1565	1520	1715	1715	1715	1650	1625	1565	336	303	332	332
3	0	1075	1425	1545	1615	1580	1495	1670	1670	1670	1550	1565	1690	387	280	274	298
5	0	0	1530	1400	1455	1540	1505	1475	1475	1475	1660	1275	1470	960	331	260	268
6	0	0	980	1505	1430	1495	1530	1510	1510	1510	1470	1495	1580	1600	449	323	293
7	0	0	765	1340	1520	1485	1555	1475	1475	1475	1565	1480	1530	1580	355	289	298
9	0	0	0	20	1190	1400	1410	1505	1505	1505	1455	1470	1570	1680	960	300	315
10	0	0	0	0	1190	1270	1425	1530	1530	1530	1460	1450	1570	1300	1140	257	265
Total nitrogen μg/mL	2100
	1	2	3	4	5	6	7	8	9	10	15	20	25	32	34	36	38	42	44	46
2	10	1160	950	970	1100	800	650	500	700	750	1300	1200	1000	220	190	230	240	200	180	190
3	10	1110	1150	1130	750	950	600	650	700	700	1200	1250	1100	250	200	220	230
5	30	170	950	800	600	800	800	400	850	750	750	1050	850	520	280	240	220	140	200	180
6	20	140	790	1100	400	700	550	450	600	500	750	1000	900	680	280	240	190
7	30	170	550	920	600	600	450	600	400	500	1100	900	950	300	700	260	170	160	210	190
9	40	110	50	320	700	950	600	500	700	500	1000	950	850	530	700	230	220
10	80	160	150	300	700	800	500	550	750	700	1050	1000	900	800	550	170	230	280	160	190
Total sugar μg/mL
	1	2	3	4	5	6	7	8	9	10	15	20	25	32	34	36	38
2	0	731.094	735.781	500.297	706.094	931.094	468.594	474.844	265.469	287.344	396.719	509.219	499.844	96.0156	105.391	63.9844	59.2969
3	0	762.344	645.156	484.047	484.219	710.781	499.844	404.531	262.344	329.531	381.094	496.719	423.281	65.5469	53.8281	42.1094	64.7656
5	0	7.32812	345.141	324.203	317.031	451.406	437.344	299.844	287.344	302.969	334.219	337.344	299.844	101.484	48.3594	74.1406	98.3594
6	0	7.32812	1067.03	335.609	320.156	357.656	371.719	326.406	290.469	298.281	170.156	263.906	281.094	124.922	73.3594	68.6719	86.6406
7	0	0	973.281	519.047	298.281	274.844	377.969	387.344	243.594	159.219	232.656	290.469	279.531	142.109	70.2344	71.7969	49.9219
9	0	0	0	235.609	537.344	468.594	293.594	373.281	223.281	226.406	204.531	249.844	207.656	147.578	104.609	78.8281	69.4531
10	0	0	2.17188	226.078	1018.59	710.781	367.031	467.031	310.781	218.594	188.906	273.281	288.906	143.672	131.953	95.2344	63.2031
