# Supplementary material for: Effects of nutrient injection on the Xinjiang oil field microbial community studied in a long core flooding simulation device
Source: Front Microbiol. 2023 Oct 12;14:1230274. doi: 10.3389/fmicb.2023.1230274 (PMC10602641; doi:10.3389/fmicb.2023.1230274)
Supplement: Supplementary file 1 [file Data_Sheet_1.ZIP › Raw Data/Oil recovery.xlsx]

## Sheet: Sheet1
									0	0					Days	oil recovery	water cut
						1450			1450	0.318681					0	0.318681	0.98
		0.00582418	1	26.5	0.981597	1476.5		第1天	1476.5	0.324505					1	0.324505	0.981597
		0.00527473	2	24	0.983333	1500.5		第2天	1500.5	0.32978					2	0.32978	0.983333
		0.0021978	3	10	0.993056	1510.5		第3天	1510.5	0.331978					3	0.331978	0.993056
		0.00417582	4	19	0.986806	1529.5		第4天	1529.5	0.336154					4	0.336154	0.986806
		0.0032967	5	15	0.989583	1544.5		第5天	1544.5	0.339451					5	0.339451	0.989583
		0.0043956	6	20	0.986111	1564.5		第6天	1564.5	0.343846					6	0.343846	0.986111
		0.0032967	7	15	0.989583	1579.5		第7天	1579.5	0.347143					7	0.347143	0.989583
		0.043956	8	200	0.861111	1779.5		第8天	1779.5	0.391099					8	0.391099	0.861111
		0.021978	9	100	0.930556	1879.5		第9天	1879.5	0.413077					9	0.413077	0.930556
		0.021978	10	100	0.930556	1979.5		第10天	1979.5	0.435055					10	0.435055	0.930556
		0.0197802	11	90	0.9375	2069.5		第11天	2069.5	0.454835					11	0.454835	0.9375
		0.0175824	12	80	0.944444	2149.5		第12天	2149.5	0.472418					12	0.472418	0.944444
		0.0241758	13	110	0.923611	2259.5		第13天	2259.5	0.496593					13	0.496593	0.923611
		0.0197802	14	90	0.9375	2349.5		第14天	2349.5	0.516374					14	0.516374	0.9375
		0.0153846	15	70	0.951389	2419.5		第15天	2419.5	0.531758					15	0.531758	0.951389
		0.0175824	16	80	0.944444	2499.5		第16天	2499.5	0.549341					16	0.549341	0.944444
		0.0241758	17	110	0.923611	2609.5		第17天	2609.5	0.573516					17	0.573516	0.923611
		0.0263736	18	120	0.916667	2729.5		第18天	2729.5	0.59989					18	0.59989	0.916667
		0.0197802	19	90	0.9375	2819.5		第19天	2819.5	0.61967					19	0.61967	0.9375
		0.0175824	20	80	0.944444	2899.5		第20天	2899.5	0.637253					20	0.637253	0.944444
		0.0131868	21	60	0.958333	2959.5		第21天	2959.5	0.65044					21	0.65044	0.958333
		0.00879121	22	40	0.972222	2999.5		第22天	2999.5	0.659231					22	0.659231	0.972222
		0.0043956	23	20	0.986111	3019.5		第23天	3019.5	0.663626					23	0.663626	0.986111
		0.0021978	24	10	0.993056	3029.5		第24天	3029.5	0.665824					24	0.665824	0.993056
		0.0021978	25	10	0.993056	3039.5		第25天	3039.5	0.668022					25	0.668022	0.993056
		0.0010989	26	5	0.996528	3044.5		第26天	3044.5	0.669121					26	0.669121	0.996528
		0.000659341	27	3	0.997917	3047.5		第27天	3047.5	0.66978					27	0.66978	0.997917
		0.00043956	28	2	0.998611	3049.5		第28天	3049.5	0.67022					28	0.67022	0.998611
		0.00043956	29	2	0.998611	3051.5		第29天	3051.5	0.670659					29	0.670659	0.998611
		0.00043956	30	2	0.998611	3053.5		第30天	3053.5	0.671099					30	0.671099	0.998611
		0.00021978	31	1	0.999306	3054.5		第31天	3054.5	0.671319					31	0.671319	0.999306
		0.00021978	32	1	0.999306	3055.5		第32天	3055.5	0.671538					32	0.671538	0.999306
		0.00021978	33	1	0.999306	3056.5		第33天	3056.5	0.671758					33	0.671758	0.999306
		0.00021978	34	1	0.999306	3057.5		第34天	3057.5	0.671978					34	0.671978	0.999306
		0.00021978	35	1	0.999306	3058.5		第35天	3058.5	0.672198					35	0.672198	0.999306
		0.00021978	36	1	0.999306	3059.5		第36天	3059.5	0.672418					36	0.672418	0.999306
		0.00021978	37	1	0.999306	3060.5		第37天	3060.5	0.672637					37	0.672637	0.999306
		0.00021978	38	1	0.999306	3061.5		第38天	3061.5	0.672857					38	0.672857	0.999306
		0.00021978	39	1	0.999306	3062.5		第39天	3062.5	0.673077					39	0.673077	0.999306
		0.00021978	40	1	0.999306	3063.5		第40天	3063.5	0.673297					40	0.673297	0.999306
		0.00021978	41	1	0.999306	3064.5		第41天	3064.5	0.673516					41	0.673516	0.999306
		0.00021978	42	1	0.999306	3065.5		第42天	3065.5	0.673736					42	0.673736	0.999306
		0.00021978	43	1	0.999306	3066.5		第43天	3066.5	0.673956					43	0.673956	0.999306
		0.00021978	44	1	0.999306	3067.5		第44天	3067.5	0.674176					44	0.674176	0.999306
								第45天	3068.5	0.674396					45	0.674396	0.999306
								第46天	3069.5	0.674615					46	0.674615	0.999306
								第47天	3070.5	0.674835					47	0.674835	0.999306
								第48天	3071.5	0.675055					48	0.675055	0.999306
								第49天	3072.5	0.675275					49	0.675275	0.999306
								第50天	3073.5	0.675495					50	0.675495	0.999306
								第51天	3074.5	0.675714					51	0.675714	0.999306
								第52天	3075.5	0.675934					52	0.675934	0.999306
								第53天	3076.5	0.676154					53	0.676154	0.999306
								第54天	3077.5	0.676374					54	0.676374	0.999306
								第55天	3078.5	0.676593					55	0.676593	0.999306
								第56天	3079.5	0.676813					56	0.676813	0.999306
								第57天	3080.5	0.677033					57	0.677033	0.999306
