# Supplementary material for: Effects of nutrient injection on the Xinjiang oil field microbial community studied in a long core flooding simulation device
Source: Front Microbiol. 2023 Oct 12;14:1230274. doi: 10.3389/fmicb.2023.1230274 (PMC10602641; doi:10.3389/fmicb.2023.1230274)
Supplement: Supplementary file 1 [file Data_Sheet_1.ZIP › Raw Data/shannon index.xlsx]

## Sheet: shannon
sample-id	depth-39000_iter-10
0	5.97209
2-1	6.57708
2-2	3.75695
2-3	4.238
2-4	4.52812
2-5	4.6111
2-6	4.32148
2-7	4.66544
2-8	4.52795
2-9	4.85251
2-10	4.67018
2-11	4.74291
2-12	4.72831
2-13	4.70496
2-14	4.52027
2-15	4.46174
2-16	4.63891
2-17	4.3292
2-18	4.58373
2-19	4.35239
2-21	4.1711
2-22	4.58719
2-23	3.99471
2-24	3.90835
2-25	3.81669
2-26	4.12688
2-27	4.04091
2-28	4.50163
2-29	4.3357
2-30	4.36323
2-31	4.79696
2-32	4.85347
2-33	4.92526
2-34	5.04854
2-35	5.708
2-36	5.34855
2-37	5.1365
2-38	5.20283
2-39	5.37603
2-40	5.05648
2-41	4.5947
2-42	5.66038
2-43	5.27133
2-44	5.44426
2-45	5.05003
2-46	5.02899
2-47	5.72888
2-48	5.78924
2-49	4.87864
2-50	5.2477
3-1	6.47616
3-2	3.38221
3-3	3.6013
3-4	5.0949
3-5	4.7285
3-6	4.39932
3-7	4.53015
3-8	4.69127
3-9	4.84395
3-10	4.75518
3-11	4.91258
3-12	4.84618
3-13	4.44059
3-14	4.71673
3-15	4.37237
3-16	4.40059
3-17	4.33566
3-18	4.16973
3-19	4.33473
3-20	4.34042
3-21	4.40862
3-22	4.69108
3-23	4.06217
3-24	3.78051
3-25	3.97561
3-26	4.18677
3-27	4.26562
3-28	3.70685
3-29	4.51953
3-30	4.5124
3-31	4.72384
3-32	4.93486
3-33	5.12844
3-34	5.04825
3-35	5.77925
3-36	5.38997
3-37	5.97355
3-38	4.911
3-39	5.0749
3-40	5.10332
3-41	4.68626
3-42	5.47786
3-43	5.36946
3-44	6.11633
3-45	5.21956
3-46	5.25509
3-47	5.7698
3-48	6.22176
3-49	5.08907
3-50	4.45154
5-1	6.09376
5-2	5.79452
5-3	4.77937
5-4	4.42031
5-5	4.44335
5-6	4.77205
5-7	4.65128
5-8	4.56521
5-9	4.79466
5-10	4.65351
5-11	4.82358
5-12	4.80646
5-13	4.69745
5-14	4.89718
5-15	4.31467
5-16	4.59275
5-17	4.58946
5-18	4.62269
5-19	4.60253
5-20	4.45552
5-21	4.87252
5-22	4.95733
5-23	4.18268
5-24	4.21524
5-25	3.8997
5-26	4.50282
5-27	4.58127
5-28	4.28914
5-29	4.67844
5-30	4.48906
5-31	4.59518
5-32	4.93592
5-33	5.2904
5-34	5.52933
5-35	5.48114
5-36	5.3909
5-37	5.34423
5-38	5.19696
5-39	5.30905
5-40	5.06825
5-41	5.41215
5-42	5.76415
5-43	5.08632
5-44	5.13533
5-45	5.07348
5-46	5.27258
5-47	5.86371
5-48	5.92046
5-49	5.37948
5-50	4.89907
6-1	5.47166
6-2	5.87655
6-3	3.17938
6-4	3.90287
6-5	3.50211
6-6	4.20792
6-7	4.49086
6-8	4.60479
6-9	4.45757
6-10	4.54407
6-11	4.68948
6-12	4.85494
6-13	4.72729
6-14	4.86556
6-15	4.86129
6-16	4.59108
6-17	4.60847
6-18	4.56521
6-19	4.76728
6-20	4.4306
6-21	4.89535
6-22	4.82356
6-23	4.35044
6-24	4.29897
6-25	3.98888
6-26	4.48397
6-27	4.37479
6-28	4.4571
6-29	4.80478
6-30	4.73548
6-31	4.81517
6-32	4.75981
6-33	5.02958
6-34	5.47489
6-35	5.80046
6-36	5.0978
6-37	5.28346
6-38	5.05207
6-39	5.36608
6-40	5.20767
6-41	5.3718
6-42	6.41332
6-43	5.41195
6-44	5.35011
6-45	5.7062
6-46	5.19466
6-47	5.53514
6-48	5.15938
6-49	5.25147
6-50	4.80028
7-1	6.06489
7-2	5.84923
7-3	3.60456
7-4	3.25815
7-5	3.08515
7-6	3.41104
7-7	4.75692
7-8	4.5363
7-9	4.57905
7-10	4.561
7-11	4.68866
7-12	4.91192
7-13	4.83826
7-14	5.038
7-15	5.07003
7-16	4.65076
7-17	4.77685
7-18	4.78683
7-19	4.50051
7-20	4.35901
7-21	4.76951
7-22	4.7362
7-23	4.01883
7-24	4.37244
7-25	4.12913
7-26	4.53664
7-27	4.42946
7-28	4.26207
7-29	4.91101
7-30	4.57317
7-31	4.9638
7-32	4.96025
7-33	4.97181
7-34	5.32876
7-35	5.78161
7-36	5.09215
7-37	5.19816
7-38	4.93542
7-39	5.52391
7-40	5.95686
7-41	5.33067
7-42	5.48192
7-43	5.25299
7-44	5.25909
7-45	5.51778
7-46	5.27189
7-47	5.49188
7-48	5.18955
7-49	5.1003
9-1	6.65701
9-2	6.25189
9-3	5.75499
9-4	4.93535
9-5	4.37616
9-6	4.66803
9-7	4.88672
9-8	4.73605
9-9	4.3205
9-10	4.64039
9-11	4.47314
9-12	4.75077
9-13	4.65995
9-14	5.02321
9-15	4.97944
9-16	4.75478
9-17	4.97437
9-18	4.69241
9-19	4.69291
9-20	4.62759
9-21	4.56337
9-22	4.88687
9-23	4.37542
9-24	4.37626
9-25	4.29136
9-26	4.50231
9-27	4.47688
9-28	4.56579
9-29	4.91456
9-30	4.94875
9-31	5.07643
9-32	4.92962
9-33	5.12764
9-34	5.17594
9-35	5.76608
9-36	5.11193
9-37	5.20904
9-38	5.21928
9-39	5.45331
9-40	5.2124
9-41	5.51861
9-42	5.47492
9-43	5.80081
9-44	5.50489
9-45	5.75973
9-46	5.80962
9-47	5.85863
9-48	5.00144
9-49	5.41221
9-50	5.1801
10-1	6.50007
10-2	6.1459
10-3	5.1856
10-4	3.72101
10-5	3.97962
10-6	3.69786
10-7	4.81079
10-8	4.76458
10-9	4.32699
10-10	4.62207
10-11	4.53672
10-12	4.74684
10-13	4.75483
10-14	5.15222
10-15	5.20646
10-16	4.88765
10-17	4.80254
10-18	4.63783
10-19	4.4428
10-20	4.1964
10-21	4.69353
10-22	4.77395
10-23	4.36786
10-24	4.34881
10-25	4.10661
10-26	4.40945
10-27	4.53322
10-28	4.72673
10-31	4.88321
10-32	4.86387
10-33	5.04213
10-34	5.51088
10-35	5.21972
10-36	4.91436
10-37	5.6175
10-38	5.85944
10-39	5.22005
10-40	5.29527
10-41	5.19689
10-42	5.46433
10-43	5.58305
10-44	5.35841
10-45	6.27106
10-46	5.79148
10-47	5.82642
10-48	5.24602
10-49	5.19961
10-50	4.90058
